# Supplementary material for: Disruption of miRNA-mRNA Networks Defines Novel Molecular Signatures for Penile Carcinogenesis
Source: Cancers (Basel). 2021 Sep 23;13(19):4745. doi: 10.3390/cancers13194745 (PMC8507530; doi:10.3390/cancers13194745)
Supplement: Supplementary file 1 [file cancers-13-04745-s001.zip]

Archive with 1 entries (1 files):
- cancers-1384996-supplementary.pdf
